# Supplementary material for: Clinical Values and Markers of Radiation-Induced Liver Disease for Hepatocellular Carcinoma With Portal Vein Tumor Thrombus Treated With Stereotactic Body Radiotherapy
Source: Front Oncol. 2021 Dec 14;11:760090. doi: 10.3389/fonc.2021.760090 (PMC8712705; doi:10.3389/fonc.2021.760090)
Supplement: Supplementary file 1 [file Table_1.xlsx]

## Sheet: Sheet1
RILD	sex	age	CP	CP(1 month)	CP(3 month)	CP(6 month)	AFP	ALT	ALT(1 month)	ALT(3 month)	ALT(6 month)	AST	AST(1 month)	AST(3 month)	AST(6 month)	dose	fraction	NLV	OS	after	pd1	TACE
unrecovery	m	56	9	9	10	11	878	78	123	421	455	67	159	335	544	45	9		6.8	s
unrecovery	m	62	9	9	11	11	236	45	67	187	99	65	48	211	267	48	8		5.9
	F	61	8	9	10	9	278	46	34	76	90	77	90	112	72	45	9		7.9
	m	57	8	8	10	9	692	67	49	121	131	45	93	98	44	45	9		6.8	l	+
unrecovery	m	44	8	8	10	10	145	34	38	156	75	56	87	78	51	45	9		7.2	s
unrecovery	m	54	8	8	8	9	72	81	114	533	598	34	126	255	294	48	8		6.8	l
unrecovery	F	68	8	9	10	10	246	24	54	39	67	34	78	67	82	45	9		6.5	s
unrecovery	m	59	8	8	10	10	114	35	66	67	233	28	56	99	137	45	9		6.2		+
unrecovery	F	52	8	8	8	9	821	67	177	398	476	59	99	280	234	45	9		6.7
unrecovery	m	58	7	7	9	9	334	89	63	77	99	54	73	56	105	48	8		7.6	l
unrecovery	F	49	7	7	9	9	528	17	44	69	108	33	35	88	79	49	7		7.5	s	+
	F	45	7	7	9	7	73	25	81	135	199	26	45	32	48	49	7		8.9	l
	m	67	7	7	7	7	119	28	23	167	76	45	29	24	39	49	7		9.3	l
unrecovery	m	56	7	8	10	9	739	79	36	78	55	56	32	83	149	48	8		8.6			y
unrecovery	m	61	6	6	7	6	112	76	139	668	455	55	91	292	277	49	7		8.3	s		y
	m	69	6	6	8	6	65	45	33	67	34	67	82	99	106	49	7		9.9		+	y
	m	42	5	6	7	5	98	34	38	112	59	23	51	47	87	49	7		11.9	s		y
	m	37	8	8	8	9	723	34	21	45	66	16	39	37	67	45	9		7.6	s
	m	44	8	8	8	9	745	67	29	39	54	28	42	77	36	45	9		7.9		+
	m	67	8	8	8	8	162	24	45	57	36	23	26	62	39	48	8		8.9	l
	m	58	8	7	7	9	229	89	57	120	87	43	53	34	90	48	8		8.2	l
	m	51	8	7	8	8	433	121	79	133	59	39	55	101	38	48	8		8.5	l		y
	F	48	8	8	8	8	192	32	59	45	66	66	47	132	144	49	7		8.8	s
	F	65	8	8	8	8	533	28	37	51	48	49	43	69	52	49	7		10.2	l
	m	49	7	7	8	8	57	89	77	67	102	166	87	92	33	48	8		11.5	l		y
	m	57	7	7	6	7	49	34	52	22	73	18	39	37	96	48	8		11.2	l	+
	m	39	7	7	8	8	78	25	49	45	61	14	33	31	74	49	7		9.7
	m	49	7	7	6	7	231	14	39	8	58	32	57	90	102	48	8		11.3	s		y
	m	53	7	7	7	8	127	38	81	45	70	15	51	41	133	48	8		9.8	l
	m	57	7	6	6	7	46	27	37	33	69	32	65	84	156	49	7		11.7	l	+	y
	m	69	7	7	7	7	78	99	52	103	98	42	55	73	68	49	7		11.1	l		y
	m	51	7	7	7	8	317	87	64	117	87	78	67	171	94	49	7		9.5
	F	55	7	7	7	8	34	32	57	66	56	39	41	76	59	48	8		10.2	s		y
	m	62	7	7	7	8	234	14	49	37	80	21	43	53	46	49	7		9.6	s
	m	61	7	7	7	7	2	19	36	41	55	7	36	19	68	49	7		11.3	l	+	y
	m	57	6	6	6	7	5	26	47	52	78	11	37	21	79	49	7		10.7	l
	m	59	6	5	6	7	98	31	58	78	92	42	34	25	64	49	7		9.9	s
	m	52	6	5	5	6	1	29	49	49	34	55	27	29	39	49	7		11.9	l	+
	m	66	6	5	6	6	7	77	80	105	62	58	80	138	95	48	8		12.2	l		y
	m	63	6	6	6	7	56	69	74	167	55	23	37	21	76	48	8		11.8	l		y
	F	59	6	5	6	6	3	53	63	45	49	71	91	98	134	48	8		12.3	l
	m	42	6	5	5	6	16	21	51	13	33	37	56	81	126	49	7		13.4	s	+	y
	m	45	6	5	5	7	8	7	36	15	47	19	35	12	107	49	7		11.9	l		y
	F	70	6	5	6	6	45	33	37	52	21	29	32	60	17	48	8		13.8			y
	m	58	6	6	6	6	17	24	41	44	32	33	25	40	29	48	8		12.7	l
	m	47	6	6	6	6	22	26	39	21	29	30	37	35	24	48	8		13.3			y
	m	49	5	5	6	5	47	51	67	74	55	42	39	44	52	48	8		13.4	s
	m	65	5	5	6	5	36	47	55	52	39	28	19	23	34	48	8		14.1	l
	m	67	5	5	6	6	98	73	35	42	49	103	59	67	46	49	7		13.5	s		y
	m	56	5	5	6	6	98	38	48	35	57	46	32	36	41	49	7		12.7	s
	F	71	5	5	6	6	45	21	33	26	29	38	43	51	23	49	7		14.2	s		y
	F	73	5	5	5	6	116	79	56	49	60	34	38	63	56	49	7		14.1	s
	m	66	5	5	5	5	21	65	41	33	29	25	27	55	32	49	7		13.4	s		y
	m	59	5	5	5	5	70	102	72	69	54	33	21	45	52	48	8		14.2	l		y
	F	62	5	5	5	5	37	46	37	26	37	19	33	23	17	49	7		13.9	s
	m	68	5	5	6	6	112	28	16	28	35	27	48	34	46	49	7		14.1	s
	F	51	5	5	6	6	202	92	48	46	66	51	58	71	66	49	7		13.4	s
	m	33	5	5	5	5	29	144	68	55	31	43	30	23	58	48	8		13.8	l		y
	m	46	5	5	5	5	27	38	29	41	17	22	37	19	49	49	7		14.9	s		y
																			10.5661
